# Supplementary material for: Identification of the Function of the Pathogenesis-Related Protein GmPR1L in the Resistance of Soybean to Cercospora sojina Hara
Source: Genes (Basel). 2023 Apr 15;14(4):920. doi: 10.3390/genes14040920 (PMC10137329; doi:10.3390/genes14040920)
Supplement: Supplementary file 1 [file genes-14-00920-s001.zip]

Archive with 1 entries (1 files):
- genes-2292008-supplementary.pdf
